# Supplementary material for: Analysis of the impact of green urban areas in historic fortified cities using Landsat historical series and Normalized Difference Indices
Source: Sci Rep. 2023 Jun 2;13:8982. doi: 10.1038/s41598-023-35844-8 (PMC10238395; doi:10.1038/s41598-023-35844-8)
Supplement: Supplementary file 2 — Supplementary Information 1. [file 41598_2023_35844_MOESM2_ESM.txt]

This code is free and open. 
By using this code and any data derived with it, 
you agree to cite the following reference 
in any publications derived from them:

Moreno, M.; Ortiz, P.; Ortiz, R. (2023)Analysis of the impact of green urban areas in historic fortified cities using Landsat historical series and Normalized Difference Indices, Heliyon.


//The raw data analysed during the current study can be generated and downloaded from the Google Earth Engine platform with the following codes.
//If you want to obtain the data for another country, please change the word "Spain" to the name of your country.

// Declare variable by Country. 
var Country = ee.FeatureCollection("USDOS/LSIB_SIMPLE/2017")
                                .filterMetadata("country_na", "contains", "Spain");
//print ("Country",Country);
Map.addLayer(Country, {}, "Pais",false);

//Declare variable Landsat 5 Surface Reflectance Tier 1
var L5 = ee.ImageCollection("LANDSAT/LT05/C01/T1_SR")
                                  .filterBounds(Country)
                                  .filterDate("2005-01-01", "2010-12-31")
                                  .filterMetadata("CLOUD_COVER", "less_than", 20)
//print("L5 Image Colection", L5);


//--------------------------------------------------------------------------------------------------------------------------------------------------------------//

//Declare variable Landsat 8 Surface Reflectance Tier 1
var L8 = ee.ImageCollection("LANDSAT/LC08/C01/T1_SR")
                                  .filterBounds(Country)
                                  .filterDate("2015-01-01", "2020-12-31")
                                  .filterMetadata("CLOUD_COVER", "less_than", 20)
//print("L8 Image Colection", L8);


//--------------------------------------------------------------------------------------------------------------------------------------------------------------//


//Reducers (median, percentile_25 and percentile_75)

//Declare median Landsat 5 Surface Reflectance Tier 1
var Median_L5 = L5.median().clip (Country);

//NDVI, NDWI. Map Algebra from the median. Landsat 5 Surface Reflectance Tier 1. 
var Median_L5_NDVI = Median_L5.normalizedDifference(["B4","B3"]);
var Median_L5_NDWI = Median_L5.normalizedDifference(["B4","B5"]);

Map.addLayer(Median_L5_NDVI,{max:1, min: -1, palette:["a30413","ff3515","ffd927","dcff4c","45e03a","179b14"]},"Median_L5_NDVI", true);
Map.addLayer(Median_L5_NDWI,{max:1, min: -1, palette:["a30413","ff3515","ffd927","dcff4c","45e03a","179b14"]},"Median_L5_NDWI", true);

//Declare variable percentil 75. Landsat 5 Surface Reflectance Tier 1
var Percentile_75_L5 = L5.reduce(ee.Reducer.percentile([75])).clip (Country);

//NDVI, NDWI. Map algebra form percentile 75. Landsat 5 Surface Reflectance Tier 1. 
var Percentile_75_L5_NDVI = Percentile_75_L5.normalizedDifference(["B4_p75","B3_p75"]);
var Percentile_75_L5_NDWI = Percentile_75_L5.normalizedDifference(["B4_p75","B5_p75"]);

Map.addLayer(Percentile_75_L5_NDVI,{max:1, min: -1, palette:["a30413","ff3515","ffd927","dcff4c","45e03a","179b14"]},"Percentile_75_L5_NDVI", true);
Map.addLayer(Percentile_75_L5_NDWI,{max:1, min: -1, palette:["a30413","ff3515","ffd927","dcff4c","45e03a","179b14"]},"Percentile_75_L5_NDWI", true);

//Declare variable percentile 25. Landsat 5 Surface Reflectance Tier 1
var Percentile_25_L5 = L5.reduce(ee.Reducer.percentile([25])).clip (Country);

//NDVI, NDWI.  Map algebra form percentile 25. Landsat 5 Surface Reflectance Tier 1. 
var Percentile_25_L5_NDVI = Percentile_25_L5.normalizedDifference(["B4_p25","B3_p25"]);
var Percentile_25_L5_NDWI = Percentile_25_L5.normalizedDifference(["B4_p25","B5_p25"]);

Map.addLayer(Percentile_25_L5_NDVI,{max:1, min: -1, palette:["a30413","ff3515","ffd927","dcff4c","45e03a","179b14"]},"Percentile_25_L5_NDVI", true);
Map.addLayer(Percentile_25_L5_NDWI,{max:1, min: -1, palette:["a30413","ff3515","ffd927","dcff4c","45e03a","179b14"]},"Percentile_25_L5_NDWI", true);
//------------------------------------------------------------------------------------------------------------
  
//Declare median. Landsat 8 Surface Reflectance Tier 1
var Median_L8 = L8.median().clip (Country);

//NDVI, NDWI. Map Algebra from median.Landsat 8 Surface Reflectance Tier 1
var Median_L8_NDVI = Median_L8.normalizedDifference(["B5","B4"]);
var Median_L8_NDWI = Median_L8.normalizedDifference(["B5","B6"]);

Map.addLayer(Median_L8_NDVI,{max:1, min: -1, palette:["a30413","ff3515","ffd927","dcff4c","45e03a","179b14"]},"Median_L8_NDVI", true);
Map.addLayer(Median_L8_NDWI,{max:1, min: -1, palette:["a30413","ff3515","ffd927","dcff4c","45e03a","179b14"]},"Median_L8_NDWI", true);
  
//Declare variable percentile 75. Landsat 8 Surface Reflectance Tier 1
var Percentile_75_L8 = L8.reduce(ee.Reducer.percentile([75])).clip (Country);

//NDVI, NDWI. Map Algebra from percentil 75. Landsat 8 Surface Reflectance Tier 1.
var Percentile_75_L8_NDVI = Percentile_75_L8.normalizedDifference(["B5_p75", "B4_p75"]);
var Percentile_75_L8_NDWI = Percentile_75_L8.normalizedDifference(["B5_p75","B6_p75"]);

Map.addLayer(Percentile_75_L8_NDVI,{max:1, min: -1, palette:["a30413","ff3515","ffd927","dcff4c","45e03a","179b14"]},"Percentile_75_L8_NDVI", true);
Map.addLayer(Percentile_75_L8_NDWI,{max:1, min: -1, palette:["a30413","ff3515","ffd927","dcff4c","45e03a","179b14"]},"Percentile_75_L8_NDWI", true);

//Declare variable percentile 25. Landsat 8 Surface Reflectance Tier 1
var Percentile_25_L8 = L8.reduce(ee.Reducer.percentile([25])).clip (Country);

//NDVI, NDWI. Map Algebra from percentil 25. Landsat 8 Surface Reflectance Tier 1.
var Percentile_25_L8_NDVI = Percentile_25_L8.normalizedDifference(["B5_p25", "B4_p25"]);
var Percentile_25_L8_NDWI = Percentile_25_L8.normalizedDifference(["B5_p25","B6_p25"]);

Map.addLayer(Percentile_25_L8_NDVI,{max:1, min: -1, palette:["a30413","ff3515","ffd927","dcff4c","45e03a","179b14"]},"Percentile_25_L8_NDVI", true);
Map.addLayer(Percentile_25_L8_NDWI,{max:1, min: -1, palette:["a30413","ff3515","ffd927","dcff4c","45e03a","179b14"]},"Percentile_25_L8_NDWI", true);
//------------------------------------------------------------------------------------------------------------

//Export image
Export.image.toDrive({
  image: Percentile_75_L5_NDWI,
  description: "Percentile_75_L8_NDVI",
  scale: 300,
  region: Country
  });
